# Supplementary material for: Synthesis of 6-Halo-Substituted Pericosine A and an Evaluation of Their Antitumor and Antiglycosidase Activities
Source: Mar Drugs. 2022 Jun 30;20(7):438. doi: 10.3390/md20070438 (PMC9323573; doi:10.3390/md20070438)
Supplement: Supplementary file 1 [file marinedrugs-20-00438-s001.zip]

Archive with 1 entries (1 files):
- marinedrugs-1798432-supplementary.pdf
